# Supplementary material for: Single-cell Profiling Uncovers a Muc4-Expressing Metaplastic Gastric Cell Type Sustained by Helicobacter pylori-driven Inflammation
Source: Cancer Res Commun. 2023 Sep 5;3(9):1756–69. doi: 10.1158/2767-9764.CRC-23-0142 (PMC10478791; doi:10.1158/2767-9764.CRC-23-0142)
Supplement: Table S6 — Characteristics of human subjects used in this study. [file crc-23-0142-s07.xlsx]

## Sheet: Table S6
Subject Code Name	Age	Sex	Stage	Site	Hp 16S rRNA copies/µL DNA, non-neoplastic tissue	Hp 16S rRNA copies/µL DNA, tumor	Hp ddPCR Summary	MUC4+ % (SF CA)	Ki-67+ % (SF CA)
A1	84	Female	pT4N3	body	6.3696	0	yes	11.3625	2.36662
AA1	94	Male	pT3N2	distal	4.40836	0	yes	66.1039	9.4455
B1	81	Male	pT2aN1	proximal	32.7263	2.9	yes	1.81762	8.72252
BB1	89	Female	pT1a	antrum	0	0	no	88.434	24.5765
C1	51	Female	pT1N0	antrum	0	0	no	1.0152	6.35891
CC1	81	Male	pT1bN0	lesser curve	0	0	no	11.1919	19.9719
D1	81	Male	pT4N1	fundus	0	0	no	37.0742	5.80058
DD1	85	Female	pT4N2M1	distal	124.831	33.8665	yes	43.0784	3.13779
E1	99	Male	pT1N0	distal	0	0	no	11.0555	7.86352
EE1	62	Male	pT3N0	body	0	0	no	0.0586424	0.747691
F1	80	Female	pT2bNx		0.395066	0.336397	yes	0.928627	0.723179
FF1	76	Male	pT4aN2	antrum	200.249	0.44	yes	28.7085	7.55074
G1	89	Female	pT4NXM1		0	0	no	50.2023	16.6446
GG1	87	Male	pT1bN0	body	0	0	no	0.489303	11.8969
H1	90	Female	pT1N0	body	0	0	no	0.520808	25.4671
HH1	95	Female	T1bN0	distal	0	0	no	3.06283	41.103
I1	66	Male	pT2N2	body	0	0	no	50.7122	9.35974
II1	84	Female	pT1bN0	antrum	0	0	no	3.64909	16.1975
J1	76	Female	pT1N0	body	0	0	no	24.3755	4.27488
JJ1	87	Female	pT1aN0	multifocal	0	0	no	1.37043	9.97508
K1	85	Male	pT1N0	body	0	0	no	3.60387	12.2808
KK1	86	Male	pT2N0	incisura	0	0	no	2.52445	5.14252
L1	96	Female	pT1N0	diffuse	0	0	no	9.64127	9.94539
LL1	91	Female	pT3N1	antrum/pylorus	0	0	no	0.960139	11.4548
M1	96	Male	pT3N1	distal	0	0	no	0.364062	6.0482
MM1	53	Female	pT1bN2	body, lesser curve	0	0	no	0.925736	1.73895
N1	82	Female	pT1N0	cardia/fundus	0	0	no	2.28101	2.88838
NN1	60	Male	pT1bN0	distal	0	0	no	0.337873	3.28516
O1	61	Female	pT1N0	antrum	0	0	no	0.395773	1.26801
OO1	63	Female	pT1aN0	antrum, multifocal	330.027	215.53	yes	0.544046	4.78325
P1	57	Male	pT4N0	body	0	0	no	21.4379	4.58548
PP1	53	Female	pT2N0	body	0	0	no	0.238714	1.74347
Q1	82	Male	pT2N0	body	5.50061	0.798174	yes	19.1673	6.61471
QQ1	66	Female			0	0	no
R1	84	Female	pT3N1	antrum	0	0	no	57.1099	6.93384
RR1	52	Female			0	0	no	7.19121	5.54302
S1	92	Female	pT3N1	lesser curve	0	0	no	0.726862	2.10521
T1	87	Male	pT2N0		0	0	no	7.97332	14.6426
U1	78	Female	pT1bN0	distal	0	0	no	15.2005	23.9091
V1	91	Male	pT1bN2	proximal	0	0	no	22.947	9.12551
W1	81	Female	pT2N0	fundus	0	0	no	58.8577	8.1248
X1	92	Female	pT1	fundus	0	0.205577	yes
Y1	62	Male	pT4aN2		190.148	2.57	yes	10.7879	4.30063
Z1	63	Female	pT4bN1	Gastric/jejunal anastomosis	0	0	no	4.9506	3.78697
1996					0.0481982	0.210017	yes	14.1459	16.1209
2169					0	0	no	31.5027	30.6996
2170					0	0	no	8.30612	12.4699

## Sheet: ReadMe
Header	Description
Subject Code Name	Internal unique identifer for each subject
Age	Subject's age in 2020
Sex	Subject's sex
Stage	Cancer stage
Site	The site of the cancer
Hp 16S rRNA copies/µL DNA, non-neoplastic tissue	Results of H. pylori ddPCR on non-neoplastic tissue
Hp 16S rRNA copies/µL DNA, tumor	Results of H. pylori ddPCR on tumor
Hp ddPCR Summary	Summary of ddPCR results where YES = positive for Hp and NO = negative for Hp
MUC4+ % (SF CA)	% MUC4+ cells in the superficial cancer sample
Ki-67+ % (SF CA)	% Ki-67+ cells in the superficial cancer sample
